# Supplementary material for: Comparative Clustering of Plantar Pressure Distributions in Diabetics with Polyneuropathy May Be Applied to Reveal Inappropriate Biomechanical Stress
Source: PLoS One. 2016 Aug 16;11(8):e0161326. doi: 10.1371/journal.pone.0161326 (PMC4987010; doi:10.1371/journal.pone.0161326)
Supplement: S1 Datasets — (ZIP) [file pone.0161326.s001.zip]

Archive with 191 entries (191 files):
- ContrGr/P043T01L.xlsx
- ContrGr/P043T01R.xlsx
- ContrGr/P043T02L.xlsx
- ContrGr/P043T02R.xlsx
- ContrGr/P044T01L.xlsx
- ContrGr/P044T01R.xlsx
- ContrGr/P044T02L.xlsx
- ContrGr/P044T02R.xlsx
- ContrGr/P049T01R.xlsx
- ContrGr/P050T01L.xlsx
- ContrGr/P050T01R.xlsx
- ContrGr/P050T02L.xlsx
- ContrGr/P050T02R.xlsx
- ContrGr/P051T01L.xlsx
- ContrGr/P051T01R.xlsx
- ContrGr/P052T02R.xlsx
- ContrGr/P064T01L.xlsx
- ContrGr/P064T01R.xlsx
- ContrGr/P064T02L.xlsx
- ContrGr/P064T02R.xlsx
- ContrGr/P065T01L.xlsx
- ContrGr/P065T01R.xlsx
- ContrGr/P065T02L.xlsx
- ContrGr/P065T02R.xlsx
- ContrGr/P066T01L.xlsx
- ContrGr/P066T01R.xlsx
- ContrGr/P066T02L.xlsx
- ContrGr/P066T02R.xlsx
- ContrGr/P067T01L.xlsx
- ContrGr/P067T01R.xlsx
- ContrGr/P068T01L.xlsx
- ContrGr/P068T01R.xlsx
- ContrGr/P068T02L.xlsx
- ContrGr/P068T02R.xlsx
- ContrGr/P071T01L.xlsx
- ContrGr/P071T01R.xlsx
- ContrGr/P071T02L.xlsx
- ContrGr/P071T02R.xlsx
- ContrGr/P072T01L.xlsx
- ContrGr/P072T01R.xlsx
- ContrGr/P072T02L.xlsx
- ContrGr/P072T02R.xlsx
- ContrGr/P073T01L.xlsx
- ContrGr/P073T01R.xlsx
- ContrGr/P073T02L.xlsx
- ContrGr/P073T02R.xlsx
- ContrGr/P074T01L.xlsx
- ContrGr/P074T01R.xlsx
- ContrGr/P074T02L.xlsx
- ContrGr/P074T02R.xlsx
- ContrGr/P075T01L.xlsx
- ContrGr/P075T01R.xlsx
- ContrGr/P075T02L.xlsx
- ContrGr/P075T02R.xlsx
- ContrGr/P076T01L.xlsx
- ContrGr/P076T01R.xlsx
- ContrGr/P076T02L.xlsx
- ContrGr/P076T02R.xlsx
- ContrGr/P077T01L.xlsx
- ContrGr/P077T01R.xlsx
- ContrGr/P077T02L.xlsx
- ContrGr/P077T02R.xlsx
- ContrGr/P078T01L.xlsx
- ContrGr/P078T01R.xlsx
- ContrGr/P078T02L.xlsx
- ContrGr/P078T02R.xlsx
- ContrGr/P079T01L.xlsx
- ContrGr/P079T01R.xlsx
- ContrGr/P079T02L.xlsx
- ContrGr/P079T02R.xlsx
- ContrGr/P080T01L.xlsx
- ContrGr/P080T01R.xlsx
- ContrGr/P080T02L.xlsx
- ContrGr/P080T02R.xlsx
- ContrGr/P081T01L.xlsx
- ContrGr/P081T01R.xlsx
- ContrGr/P081T02L.xlsx
- ContrGr/P081T02R.xlsx
- ContrGr/P082T01L.xlsx
- ContrGr/P082T01R.xlsx
- ContrGr/P082T02L.xlsx
- ContrGr/P082T02R.xlsx
- ContrGr/P083T01L.xlsx
- ContrGr/P083T01R.xlsx
- ContrGr/P083T02L.xlsx
- ContrGr/P083T02R.xlsx
- ContrGr/P084T01L.xlsx
- ContrGr/P084T01R.xlsx
- ContrGr/P084T02L.xlsx
- ContrGr/P084T02R.xlsx
- ContrGr/P085T01L.xlsx
- ContrGr/P085T01R.xlsx
- ContrGr/P085T02L.xlsx
- ContrGr/P085T02R.xlsx
- ContrGr/P086T01L.xlsx
- ContrGr/P086T01R.xlsx
- ContrGr/P087T01L.xlsx
- ContrGr/P087T01R.xlsx
- ContrGr/P087T02L.xlsx
- ContrGr/P087T02R.xlsx
- ContrGr/P091T01L.xlsx
- ContrGr/P091T01R.xlsx
- ContrGr/P092T01L.xlsx
- ContrGr/P092T01R.xlsx
- ContrGr/P092T02L.xlsx
- ContrGr/P092T02R.xlsx
- DiabGr/P001T01L.xlsx
- DiabGr/P001T01R.xlsx
- DiabGr/P001T02L.xlsx
- DiabGr/P007T01L.xlsx
- DiabGr/P007T01R.xlsx
- DiabGr/P007T02L.xlsx
- DiabGr/P007T02R.xlsx
- DiabGr/P009T01L.xlsx
- DiabGr/P009T01R.xlsx
- DiabGr/P009T02L.xlsx
- DiabGr/P009T02R.xlsx
- DiabGr/P010T01L.xlsx
- DiabGr/P010T01R.xlsx
- DiabGr/P010T02R.xlsx
- DiabGr/P012T01L.xlsx
- DiabGr/P012T01R.xlsx
- DiabGr/P012T02L.xlsx
- DiabGr/P012T02R.xlsx
- DiabGr/P013T01L.xlsx
- DiabGr/P013T01R.xlsx
- DiabGr/P013T02L.xlsx
- DiabGr/P013T02R.xlsx
- DiabGr/P014T01L.xlsx
- DiabGr/P014T01R.xlsx
- DiabGr/P014T02L.xlsx
- DiabGr/P014T02R.xlsx
- DiabGr/P015T01L.xlsx
- DiabGr/P015T01R.xlsx
- DiabGr/P015T02R.xlsx
- DiabGr/P016T01R.xlsx
- DiabGr/P016T02L.xlsx
- DiabGr/P016T02R.xlsx
- DiabGr/P019T01L.xlsx
- DiabGr/P019T01R.xlsx
- DiabGr/P019T02R.xlsx
- DiabGr/P020T02L.xlsx
- DiabGr/P020T02R.xlsx
- DiabGr/P021T01L.xlsx
- DiabGr/P021T01R.xlsx
- DiabGr/P021T02L.xlsx
- DiabGr/P021T02R.xlsx
- DiabGr/P022T01L.xlsx
- DiabGr/P022T01R.xlsx
- DiabGr/P022T02L.xlsx
- DiabGr/P023T01L.xlsx
- DiabGr/P023T01R.xlsx
- DiabGr/P023T02L.xlsx
- DiabGr/P023T02R.xlsx
- DiabGr/P024T01L.xlsx
- DiabGr/P024T01R.xlsx
- DiabGr/P024T02L.xlsx
- DiabGr/P024T02R.xlsx
- DiabGr/P025T01L.xlsx
- DiabGr/P025T01R.xlsx
- DiabGr/P025T02L.xlsx
- DiabGr/P025T02R.xlsx
- DiabGr/P031T01L.xlsx
- DiabGr/P031T01R.xlsx
- DiabGr/P031T02L.xlsx
- DiabGr/P031T02R.xlsx
- DiabGr/P032T01L.xlsx
- DiabGr/P032T01R.xlsx
- DiabGr/P032T02L.xlsx
- DiabGr/P032T02R.xlsx
- DiabGr/P034T01L.xlsx
- DiabGr/P042T01L.xlsx
- DiabGr/P042T01R.xlsx
- DiabGr/P042T02L.xlsx
- DiabGr/P042T02R.xlsx
- DiabGr/P045T02L.xlsx
- DiabGr/P045T02R.xlsx
- DiabGr/P046T01L.xlsx
- DiabGr/P046T01R.xlsx
- DiabGr/P046T02L.xlsx
- DiabGr/P046T02R.xlsx
- DiabGr/P069T01L.xlsx
- DiabGr/P069T01R.xlsx
- DiabGr/P069T02L.xlsx
- DiabGr/P069T02R.xlsx
- DiabGr/P070T01L.xlsx
- DiabGr/P070T01R.xlsx
- DiabGr/P070T02L.xlsx
- DiabGr/P070T02R.xlsx
- DiabGr/P094T01L.xlsx
- DiabGr/P094T01R.xlsx
